# Supplementary material for: Shear margins in upper half of Northeast Greenland Ice Stream were established two millennia ago
Source: Nat Commun. 2024 Feb 8;15:1193. doi: 10.1038/s41467-024-45021-8 (PMC10853536; doi:10.1038/s41467-024-45021-8)
Supplement: Supplementary file 2 — Supplementary Dataset 1 [file 41467_2024_45021_MOESM2_ESM.xlsx]

## Sheet: U1
depth (m)	age (a)	amplitude (m)
25.8	177.1	0.4
142.1	994.5	-1.6
163.45	1148.1	-1.3
250.55	1786.3	-0.3
267.2	1910.6	1
285.75	2049.9	2.7
301.35	2167.7	3.1
319.15	2303	3.3
336.7	2418.3	3
366.15	2613.6	7.1
389.1	2767.2	8.2
401.9	2853.4	8
422.5	2993.1	5.4
445.75	3152	7.5
454.25	3210.5	8.5
463.5	3274.3	9
480.15	3389.7	10.1
488.3	3446.5	8.6
498.95	3521	8.5
522.2	3692.5	8.2
540.65	3829.7	11.1
555.65	3942	11.1
581.2	4115.9	11.4
591.8	4188.5	10.4
603.9	4271.8	10
629.05	4446.3	10.7
645.35	4560.3	11.7
654.2	4622.5	10.4
676.45	4780	11.9
702.3	4955.7	15.8
716.55	5053.4	18.3
732.8	5165.5	16.2
750.1	5285.7	15.2
786.6	5542.3	18
795.85	5608	19.5
825.75	5822	22.5
842.35	5942.1	22.9
853.85	6025.8	27.5
864.9	6106.7	31
882.5	6236.3	31
928.45	6579.6	37.1
1002.95	7152	51.1
1059.95	7555	65.7
1170.8	8366.3	95.4
1204.2	8620	108

## Sheet: U2
depth (m)	age (a)	amplitude (m)
13.4	82.7	3.4
27.95	173	3.5
77.4	483.1	3.6
124.2	781.5	2.2
197	1255.5	6.8
224.25	1436.1	5.3
253.75	1633.6	7.3
263.35	1698.3	8.9
275.65	1781.6	10.1
296.35	1922.6	10.1
312.8	2035.5	8.2
351.4	2303	22.4
392.6	2567.7	22
426.5	2788.7	24
454	2970.2	24.6
466.6	3053.9	28.4
494.25	3239.3	32.5
535.7	3521	32.2
561.6	3704.4	39.8
579.6	3833	40.4
594.75	3942	41.7
616.35	4089.4	45.1
645.6	4291.1	58.4
656.15	4364.5	59.9
669.25	4456.1	55.5
694.45	4633.7	58.1
705.9	4715.1	64.6
715	4780	65.4
744.05	4986.3	68.5
753.8	5056.1	71
828.3	5599.9	96
860.6	5841.6	95
917.45	6275.9	103.9
933.9	6403.8	110.2
958.3	6595.4	113.6
1027.55	7152	140.3
1071.65	7555	143.3
1169.1	8339	165.2
1202.3	8620	167

## Sheet: U3
depth (m)	age (a)	amplitude (m)
38.2	225	0.2
60.9	360.2	-1.4
123.4	737.9	2.8
152.55	916.9	5.1
171.65	1035.2	3.5
197.2	1194.8	8
244.35	1493.2	9.5
263.45	1615.6	14.3
289.65	1784.9	14.9
301.65	1863	16.1
320.3	1985.1	13.6
368.25	2303	23.1
379.75	2372.8	21.5
396.95	2477.8	19.9
413.85	2581.6	22.7
478.2	2983.5	33.2
491.65	3068.9	32.9
529.2	3309.6	35.4
542.6	3396.4	37
561.7	3521	37.2
586.95	3703.8	44.9
619.45	3942	45.5
662.45	4215.7	49.7
680.05	4329.2	46.7
714.85	4556.3	50.9
748.6	4780	57
784.75	5028.9	62.3
829.4	5342.3	74
912.35	5942.4	84.9
982.65	6470.6	88.5
1025.75	6803.9	89.5
1052.55	7014.9	94.5
1069.75	7152	92.9
1118.35	7559.4	98.1
1142.2	7763.4	100.2
1155.3	7876.6	101.8
1210.3	8361	108
1239	8620	112.4

## Sheet: C1
depth (m)	age (a)	amplitude (m)
17.45	69.7	-0.1
33.7	135	0.6
51.9	252	0
65.5	360.2	0.6
81.1	485	0
109.85	704	-0.7
131.4	866	-1.4
176.1	1338	-2
247.95	1879	-2.7
281.05	2215	-5.3
289.65	2303	-5.3
298.95	2416.1	-3.9
313.5	2594	-4
328.4	2703.2	-2
353.6	2889.5	0.6
363.2	2961	2.6
377.1	3086	2.6
391.3	3179	2
406.9	3326	4
419.15	3444.1	1.3
427.1	3521	1.4
439.35	3630.7	2.7
465.2	3864	4
475.1	3942	4
499.95	4161.4	4.7
514.5	4291	10
546	4563	10.6
572.75	4780	13.9
586.05	4872.5	15.3
610.55	5044.4	17.9
635.35	5220.4	15.9
645.35	5292	15.9
665.2	5501.3	23.8
690	5765.8	20.6
700.25	5876	22.5
713.5	6016.4	23.8
732.7	6221.5	25.2
748.65	6393.5	26.5
766.5	6587.5	31.8
777.4	6706.9	33.8
796.3	6915.5	30.4
817.5	7152	31.8
853.6	7555	37.8
871.8	7759.4	41
907.55	8166.8	47.7
922.45	8339	45.7

## Sheet: C2
depth (m)	age (a)	amplitude (m)
16	61.5	0
35	135	1
53.1	252	0
81.2	485	2.6
117.6	704	4.6
134.05	866	4.3
191.55	1338	3.1
264.55	1879	2.1
302.65	2199.7	4.7
314.8	2303	4.6
333.55	2461.8	2.3
349.05	2594	6.3
392.1	2961	11.6
406.4	3086	11.6
419.6	3179	11.6
434.15	3326	16.9
458.65	3521	14.9
495.95	3864	17.5
508.6	3942	18.4
530.3	4135.9	20.6
547.5	4291	20
583.95	4563	29.3
613.2	4780	30.8
681.4	5292	32.8
708.35	5545.3	45.1
743	5876	46
791.95	6318	50.7
807.7	6452.6	49
827.4	6622.4	46.6
887.55	7152	48.5
934.45	7555	51.5
1025.65	8339	49.5
1052.8	8620	57.4

## Sheet: C3
depth (m)	age (a)	amplitude (m)
45.6	325	-0.8
63.4	453.5	-0.6
94.3	678.5	-1
133	964.2	-7
173.75	1269.7	-4.7
270.2	2013.4	-4.2
287.35	2148.7	-0.7
306.75	2303	5.1
326.85	2401.7	5.1
362.45	2578.7	3.3
398.55	2761	21.9
413.55	2837.6	18.9
434.05	2943.2	20.9
462.4	3090.7	30.4
480.2	3184.3	35.2
499.65	3287.4	46.3
515.6	3372.7	48.8
543.05	3521	56.5
565.7	3713.2	51.6
592.35	3942	50.5
627.4	4204.8	58.2
647.95	4361	60.7
659	4445.7	63.8
676.5	4580.7	72.2
690.35	4688.4	80.1
702.05	4780	77.5
729.4	4926.6	78.4
745.55	5014.1	77.1
768.6	5140.3	69.8
795.95	5292	71.1
816.25	5554	82.5
840.9	5876	94.6
869.65	6052.1	98.9
901.15	6248.3	80.7
918.9	6360.4	79.2
990.8	6826.5	102.2
1039.25	7152	103.7
1098.95	7555	111.9

## Sheet: C4
depth (m)	age (a)	amplitude (m)
27.23	213.1	-4.3
47.87	376.1	-3.6
80.69	638.2	-3.6
114.41	911.1	-2.9
135.5	1083.7	-4.6
178.16	1437.4	-7.5
257.59	2113.5	2.7
279.38	2303	5.7
294.99	2381.7	9.5
308.13	2448.3	11.5
336.67	2594.4	18.5
358.27	2706.3	26.4
374.54	2791.3	38.3
387.12	2857.4	45
400.61	2928.7	44.8
414.11	3000.5	43.7
430.52	3088.5	45
453.94	3215.2	49.4
466.81	3285.4	50.5
482.53	3371.8	54.3
493.03	3429.9	55.6
509.4	3521	59
561.9	3942	70.4
578.97	4068	74.6
600.37	4227.4	72.9
619.69	4373	81.5
641.41	4538.3	90.7
672.74	4780	96.2
693.48	4960.4	94.5
719.37	5188.2	104.1
767.59	5621.4	109
795.33	5876	117
817.2	6070.2	118.5
840.52	6279.9	123.7
855.95	6420.2	122.7
877.18	6615.4	125.6
909.12	6913.7	130.2
934.19	7152	132.9
957.77	7366.5	136.2
978.2	7555	143.6
1016.4	7895.4	154.4
1040.7	8116.3	148.5
1064.8	8339	167.4
1099.46	8620	172.2
1125.26	8889.9	171.5
1150.72	9161.2	176.6
1177.07	9447.1	176
1198.76	9686.5	183.2
1226.9	10003.1	191.1
1259.91	10383	190.3
1286.95	11164	190.1
1330.76	11880.9	193
1375.22	12635	192.1
1399.77	13024.7	191.7
1443.8	13744.7	191.9
1501.01	14724	199

## Sheet: C5
depth (m)	age (a)	amplitude (m)
25.59	163.7	-2.9
42.37	271.9	-5.2
78.39	506.8	-2.2
108.03	702.6	-5
132.48	866	-6.9
163.69	1214.2	-4.1
243.87	2130.3	-5.7
258.67	2303	-5.7
283.12	2445.5	-3.3
299.1	2539.5	-5
307.94	2591.8	-4.3
338.88	2776.6	-4.4
359.8	2902.9	4.5
374.7	2993.7	9.6
392.31	3101.8	9.4
406.5	3189.6	12.5
420.03	3273.8	14.4
442.47	3414.7	15.7
459.24	3521	21.2
488.77	3757.5	21.2
501.63	3861.6	17.7
511.51	3942	21.4
534.84	4101.2	25.3
552.93	4226.1	26.4
584.9	4449.5	40.2
602.36	4573.1	43.2
631.23	4780	47.3
664.62	4958.5	49
687.68	5083.6	51.6
705.4	5180.9	68.8
725.44	5292	77.4
745.2	5482.2	76
760.88	5634.7	74.6
794.22	5963.6	81.5
816.96	6191.6	93.4
854.2	6571.7	99.6
871.98	6756.1	96.8
909.49	7152	103.5
947.63	7555	113.1
1004.6	8074.3	124.1
1032.84	8339	115.3
1063.41	8620	130.1
1095.24	9065.7	121.1
1124.41	9483	123.1
1181.57	10326.9	123.9
1235.95	11164	139.9
1274.38	11913.1	141.6
1310.32	12635	139.8
1363.84	13632.1	156.1
1419.72	14724	148.8

## Sheet: C6
depth (m)	age (a)	amplitude (m)
20.13	150.9	2.5
60.38	456.4	10.5
88.62	673.9	17.5
113.28	866	32.8
132.4	1057.8	38.6
232.49	2088.8	60.4
252.73	2303	79
274.01	2503.8	90.7
290.33	2659.2	90.5
298.43	2736.6	95.8
318.53	2930.4	94.9
342.88	3167.4	115.6
353.58	3272.6	118.1
378.67	3521	126.2
400.95	3657.6	141.1
416.88	3756.3	144.6
424.39	3803	144.6
446.55	3942	147.3
468.46	4168.5	169.6
476.57	4253	168.7
526.41	4780	183.3
542.59	4895.9	198
560.43	5024.9	197.6
585.55	5208.6	225.9
596.84	5292	224.4
614.3	5487.3	233.9
637.06	5744.6	237.5
678.95	6226.9	299.5
694.32	6406.7	304
710.38	6596.4	309.5
724.51	6764.7	323
745.27	7014.5	323.6
789.33	7555	365.9
822.8	8071.4	381.7
857.61	8620	412.4
882.52	9305.4	409.1
911.98	10130.2	419.3
948.12	11164	446.6
994.45	12651	472.7
1036.44	14040.4	476.8
1056.64	14724	503.5

## Sheet: C7
depth (m)	age (a)	amplitude (m)
36.01	217.4	14.7
71.36	434	23.5
103.41	633.3	27.9
140.28	866	38.6
166.32	1100.1	53.9
275.62	2112.9	108.6
295.54	2303	126.7
313.78	2436.5	138.4
336.47	2604.2	153.2
358.72	2770.5	168
389.77	3005.6	179.3
406.45	3133.4	183.6
456.19	3521	223.6
480.93	3651	246
515.04	3833	270.4
535.19	3942	273.9
555.18	4078.8	291.1
574.33	4211.1	302.2
605.88	4432.3	319.7
629.69	4601.8	320.3
654.37	4780	338.3
680.66	4882.9	369.1
707.25	4988.6	381.9
730.57	5082.6	402.5
755.64	5185.3	428.2
781.32	5292	453.7
822.24	5714	456.2
856.1	6071.5	487
899.77	6544.4	514.9
930.69	6887.8	529.3
965.53	7283.2	560.4
988.99	7555	584.5
1017.31	8004	584.1
1055.24	8620	596
1085.69	9648.3	620
1103.39	10256.8	612.3
1129.34	11164	614.8
1190.98	12821.6	673.2
1258.05	14724	695

[truncated: 4 more sheets: D1, D2, D3, D4]
